# Supplementary material for: Facilitation of Visual Perception in Head Direction: Visual Attention Modulation Based on Head Direction
Source: PLoS One. 2015 Apr 28;10(4):e0124367. doi: 10.1371/journal.pone.0124367 (PMC4412404; doi:10.1371/journal.pone.0124367)
Supplement: S1 Table — (XLSX) [file pone.0124367.s001.xlsx]

## Sheet: Exp1_Accuracy
Experiment 1	Percentage of correct response
Head direction		Left				Front				Right
Fixation position		Left		Right		Left		Right		Left		Right
Cognitive load		High	Low	High	Low	High	Low	High	Low	High	Low	High	Low
ParticipantID	1	76.25	97.5	77.5	95	82.5	98.75	75	97.5	81.25	86.25	81.25	87.5
	2	73.75	91.25	80	90	82.5	95	88.75	87.5	81.25	96.25	82.5	88.75
	3	78.75	77.5	66.25	87.5	68.75	81.25	78.75	87.5	70	70	77.5	78.75
	4	80	88.75	80	82.5	80	95	68.75	82.5	81.25	96.25	75	78.75
	5	92.5	96.25	87.5	96.25	96.25	96.25	88.75	97.5	93.75	97.5	91.25	97.5
	6	62.5	80	73.75	83.75	78.75	86.25	73.75	85	66.25	83.75	76.25	85
	7	86.25	91.25	83.75	97.5	88.75	97.5	87.5	98.75	85	96.25	85	96.25
	8	72.5	97.5	80	93.75	81.25	97.5	78.75	98.75	71.25	97.5	77.5	97.5
	9	72.5	97.5	73.75	80	80	93.75	81.25	88.75	80	88.75	77.5	87.5
	10	76.25	96.25	87.5	95	80	98.75	83.75	100	85	100	85	100
	11	88.75	97.5	87.5	95	90	97.5	93.75	96.25	87.5	97.5	90	95
	12	83.75	97.5	81.25	97.5	90	100	81.25	97.5	78.75	100	71.25	100

## Sheet: Exp1_RT
Experiment 1	Reaction Time (ms)
Head direction		Left				Front				Right
Fixation position		Left		Right		Left		Right		Left		Right
Cognitive load		High	Low	High	Low	High	Low	High	Low	High	Low	High	Low
ParticipantID	1	726.982	644.521	749.745	678.492	676.102	614.481	646.17	647.63	704.908	690.449	658.754	614.578
	2	651.844	618.479	661.4	653.455	686.634	613.167	694.649	627.934	645.064	590.76	653.097	585.858
	3	838.198	691.685	812.126	720.353	761.91	725.334	886.89	727.17	758.713	634.802	964.602	873.378
	4	709.383	573.817	645.003	617.051	695.215	577.479	740.718	629.568	748.399	624.178	818.301	677.026
	5	634.657	529.267	698.353	555.632	703.393	578.474	768.804	589.362	615.306	499.686	672.582	504.984
	6	809.095	609.175	694.466	607.71	707.718	643.401	706.246	614.88	834.106	600.842	767.672	586.835
	7	585.299	490.444	598.276	488.598	622.375	534.583	643.165	536.165	732.525	662.259	739.786	665.814
	8	734.101	563.185	768.394	582.34	731.73	553.143	826.569	570.618	801.841	561.962	871.023	568.432
	9	804.899	670.173	824.673	611.877	911.138	593.462	893.057	658.89	839.396	652.348	822.137	606.341
	10	706.3	566.347	684.413	545.187	753.732	652.249	795.286	618.942	764.362	576.799	732.318	559.894
	11	566.657	515.019	563.422	513.311	599.051	503.438	565.384	499.177	619.816	551.51	669.185	545.265
	12	692.392	565.173	652.841	561.331	596.399	482.051	584.056	512.057	592.141	503.077	613.989	522.692

## Sheet: Exp2_Accuracy
Experiment 2	Percentage of correct response
Task		Main task						Filler task
Head direction		Left		Front		Right		Left		Front		Right
Fixation position		Left	Right	Left	Right	Left	Right	Left	Right	Left	Right	Left	Right
ParticipantID	1	71.25	72.5	70	73.75	68.75	66.25	100	95	100	100	100	95
	2	83.75	86.25	85	81.25	78.75	83.75	90	100	100	100	100	100
	3	82.5	81.25	85	87.5	86.25	83.75	100	100	100	100	100	100
	4	86.25	87.5	83.75	90	85	90	100	100	100	100	100	100
	5	80	75	78.75	75	75	85	100	100	100	100	100	95
	6	67.5	75	70	82.5	65	73.75	100	100	95	95	95	100
	7	80	86.25	93.75	87.5	86.25	85	100	100	100	100	95	100
	8	85	66.25	87.5	72.5	80	60	95	100	100	95	100	95
	9	96.25	83.75	95	92.5	98.75	83.75	100	100	100	100	100	100
	10	77.5	77.5	82.5	75	81.25	72.5	100	95	95	100	100	100
	11	77.5	75	80	72.5	85	83.75	100	100	95	100	100	100
	12	73.75	68.75	77.5	85	60	82.5	100	100	100	100	100	100
	13	75	75	88.75	76.25	68.75	63.75	100	100	100	100	100	100

## Sheet: Exp2_RT
Experiment 2	Reaction Time (ms)
Task		Main task						Filler task
Head direction		Left		Front		Right		Left		Front		Right
Fixation position		Left	Right	Left	Right	Left	Right	Left	Right	Left	Right	Left	Right
ParticipantID	1	730.037	932.711	782.118	901.378	774.835	1188.43	595.176	709.212	667.949	643.573	590.444	822.419
	2	766.2	759.746	662.234	903.794	927.045	713.048	461.91	462.89	441.105	508.091	515.845	447.138
	3	913.665	905.87	629.852	686.472	631.767	801.454	545.386	458.358	435.02	457.931	443.839	461.552
	4	705.127	780.478	649.154	699.414	741.476	739.706	570.833	611.452	527.764	590.643	664.508	594.172
	5	783.952	743.938	757.738	724.992	923.648	768.456	587.556	569.431	557.479	535.093	660.917	531.127
	6	668.211	619.591	613.443	710.617	564.519	579.83	529.332	490.861	490.782	470.06	458.453	468.217
	7	600.358	602.996	626.079	651.521	640.745	664.205	480.793	486.699	509.213	496.762	482.724	506.149
	8	712.938	690.09	726.608	764.684	647.397	782.102	558.265	530.533	601.219	579.685	560.236	586.276
	9	765.639	791.345	706.649	773.593	726.477	727.698	688.732	684.219	635.498	632.897	680.721	609.406
	10	712.243	706.227	786.272	902.698	746.161	1001.25	520.209	565.316	520.517	582.151	564.722	652.454
	11	874.742	678.601	834.16	769.575	743.159	928.407	456.051	405.532	422.074	405.677	431.871	479.184
	12	1073.41	704.988	1378.77	950.668	1414.03	1297.56	642.266	403.855	666.241	746.505	734.988	814.364
	13	689.164	895.03	793.252	650.086	576.711	578.081	538.345	700.725	629.804	531.384	503.511	531.113
